# Supplementary material for: Development of Dopant-Free N,N′-Bicarbazole-Based Hole Transport Materials for Efficient Perovskite Solar Cells
Source: Int J Mol Sci. 2024 Dec 6;25(23):13117. doi: 10.3390/ijms252313117 (PMC11642623; doi:10.3390/ijms252313117)
Supplement: Supplementary file 1 [file ijms-25-13117-s001.zip]

Archive with 1 entries (1 files):
- ijms-3317023-supplementary.pdf
